# Supplementary material for: Epimeric Mixture Analysis and Absolute Configuration Determination Using an Integrated Spectroscopic and Computational Approach—A Case Study of Two Epimers of 6-Hydroxyhippeastidine
Source: Molecules. 2022 Dec 26;28(1):214. doi: 10.3390/molecules28010214 (PMC9822407; doi:10.3390/molecules28010214)
Supplement: Supplementary file 1 [file molecules-28-00214-s001.zip]

Archive with 1 entries (1 files):
- molecules-2011734-supplementary.pdf
